# Supplementary material for: Hippocampal adenosine-to-inosine RNA editing in sepsis: dynamic changes and influencing factors
Source: Brain Commun. 2024 Aug 8;6(4):fcae260. doi: 10.1093/braincomms/fcae260 (PMC11317967; doi:10.1093/braincomms/fcae260)
Supplement: fcae260_Supplementary_Data [file fcae260_supplementary_data.zip]

Archive with 2 entries (2 files):
- Supplementary_Figures_1-3.pdf
- Supplementary_Tables 1-4.xlsx
