# Supplementary material for: Hippocampal adenosine-to-inosine RNA editing in sepsis: dynamic changes and influencing factors
Source: Brain Commun. 2024 Aug 8;6(4):fcae260. doi: 10.1093/braincomms/fcae260 (PMC11317967; doi:10.1093/braincomms/fcae260)
Supplement: fcae260_Supplementary_Data [file fcae260_supplementary_data.zip › Supplementary_Tables 1-4.xlsx]

## Sheet: Supplementary Table 1
Supplementary Table 1. Differential A-to-I RNA editing sites and genes in the mouse hippocampus during CLP-induced sepsis.
site_id	p.GLM	p.GLM.FDR	p.fisher	p.fisher.FDR	known_site	Consequence	AAchange	NTchange	BIOTYPE	SYMBOL	description	SIFT	Repeat	Control_mean	D1_mean	D4_mean	differentially edited in LPS-induced sepsis	differential expression P (GLM)	differential expression FDR (GLM)
Nf2:chr11:4767141	4.01863e-05	0.0241518	NA	NA	TRUE	3_prime_UTR_variant	-	c.*1082A>G	protein_coding	Nf2	neurofibromin 2	-	-	5.9	15	9.4	Yes	0.0625951	0.142848
Gm28035:chr2:30273640	4.60034e-05	0.0241518	NA	NA	TRUE	intron_variant	-	c.*546-836A>G	nonsense_mediated_decay	Gm28035	predicted gene, 28035	-	B4	17.3	7.4	6.5	No	NA	NA
Elfn2:chr15:78685924	9.8541e-05	0.0344894	NA	NA	TRUE	intron_variant	-	c.-395-11184A>G	protein_coding	Elfn2	leucine rich repeat and fibronectin type III, extracellular 2	-	L2b	7.9	22.2	7.9	Yes	0.000990653	0.00701759
Sod2:chr17:13020010	0.0004367	0.0967845	0.00103833	0.00851433	TRUE	3_prime_UTR_variant	-	c.*4839A>G	protein_coding	Sod2	superoxide dismutase 2, mitochondrial	-	B2_Mm1a	2.8	8.3	1.7	No	0.169768	0.293331
Dnm1:chr2:32330647	0.000562362	0.0967845	3.76535e-07	2.27508e-05	TRUE	intron_variant	-	c.1336-2600A>G	protein_coding	Dnm1	dynamin 1	-	ID_B1	2	13.7	3.4	Yes	0.541098	0.658583
Wipi2:chr5:142669275	0.00059692	0.0967845	7.58683e-08	9.3318e-06	TRUE	3_prime_UTR_variant	-	c.*2303A>G	protein_coding	Wipi2	WD repeat domain, phosphoinositide interacting 2	-	B1F1	9.3	17.8	7	No	0.735331	0.811406
Dnm1:chr2:32330638	0.00064523	0.0967845	5.54897e-07	2.27508e-05	FALSE	intron_variant	-	c.1336-2591A>G	protein_coding	Dnm1	dynamin 1	-	ID_B1	0.6	10.8	3.2	Yes	0.541098	0.658583
Camk2a:chr18:60953788	0.000912751	0.107626	0.00484653	0.0180644	TRUE	intron_variant	-	c.411+1431A>G	protein_coding	Camk2a	calcium/calmodulin-dependent protein kinase II alpha	-	-	9.7	3	1.5	No	0.343276	0.480392
Meg3:chr12:109563691	0.000962671	0.107626	7.89365e-05	0.00109493	TRUE	non_coding_transcript_exon_variant	-	n.6513A>G	lincRNA	Meg3	maternally expressed 3	-	-	3.6	6.1	3.1	Yes	0.45907	0.590487
Filip1l:chr16:57391532	0.00102501	0.107626	0.00389332	0.0154477	FALSE	intron_variant	-	c.-11+38074A>G	protein_coding	Filip1l	filamin A interacting protein 1-like	-	LSU-rRNA_Hsa	1.4	1.7	4	No	6.75368e-07	2.88285e-05
Bmpr2:chr1:59874208	0.00113248	0.1081	0.00227549	0.0139309	TRUE	3_prime_UTR_variant	-	c.*3723A>G	protein_coding	Bmpr2	bone morphogenetic protein receptor, type II (serine/threonine kinase)	-	B2_Mm2	29.2	26.9	13.3	No	0.0273715	0.0784651
Nt5dc3:chr10:86836339	0.00165248	0.144592	0.000960957	0.00844269	TRUE	3_prime_UTR_variant	-	c.*2156A>G	protein_coding	Nt5dc3	5'-nucleotidase domain containing 3	-	B1_Mm	24.2	13.3	18.4	Yes	0.00701716	0.0293586
Mrpl43:chr19:45005273	0.00255067	0.186677	0.0195376	0.0367097	TRUE	3_prime_UTR_variant	-	c.*426A>G	protein_coding	Mrpl43	mitochondrial ribosomal protein L43	-	B1_Mus1	1.1	4	1.8	No	0.0848028	0.177529
Gm29609:chr5:31157715	0.00277919	0.186677	0.00641909	0.0197387	FALSE	intron_variant	-	c.2505+428A>G	protein_coding	Gm29609	predicted gene 29609	-	-	1.1	1.1	4.9	No	NA	NA
Odf2:chr2:29925446	0.00285953	0.186677	8.90184e-05	0.00109493	TRUE	intron_variant	-	c.2001-494A>G	protein_coding	Odf2	outer dense fiber of sperm tails 2	-	-	1.8	6	0.7	Yes	0.00429826	0.0205401
Exog:chr9:119463620	0.00292681	0.186677	0.00299814	0.0139309	FALSE	3_prime_UTR_variant	-	c.*783A>G	protein_coding	Exog	endo/exonuclease (5'-3'), endonuclease G-like	-	-	2.6	0.6	6	No	0.874102	0.912105
Cic:chr7:25292474	0.00320017	0.186677	0.000223431	0.00229017	FALSE	synonymous_variant	p.P2269=	c.6807A>G	protein_coding	Cic	capicua transcriptional repressor	-	-	5.3	7.3	12.9	No	0.196676	0.325137
Gm49394:chr7:142653728	0.00367132	0.202889	0.00215746	0.0139309	TRUE	3_prime_UTR_variant	-	c.*682A>G	protein_coding	Gm49394	predicted gene, 49394	-	-	9.2	16.2	6	Yes	NA	NA
Bri3bp:chr5:125456603	0.00402872	0.203962	0.00750425	0.0219767	TRUE	3_prime_UTR_variant	-	c.*1850A>G	protein_coding	Bri3bp	Bri3 binding protein	-	B1_Mur2	2.3	5.5	0.8	No	0.478436	0.607404
Slc6a6:chr6:91758199	0.00407924	0.203962	0.00146479	0.0105982	FALSE	3_prime_UTR_variant	-	c.*3142A>G	protein_coding	Slc6a6	solute carrier family 6 (neurotransmitter transporter, taurine), member 6	-	-	1.7	1.8	5.7	No	0.0187819	0.0597508
Grik2:chr10:49244334	0.00516369	0.216456	0.00344429	0.0146086	TRUE	missense_variant	p.M620V	c.1858A>G	protein_coding	Grik2	glutamate receptor, ionotropic, kainate 2 (beta 2)	deleterious	-	3.8	8.3	2	No	0.089218	0.184293
Mrpl43:chr19:45005230	0.00524401	0.216456	0.0215602	0.0384975	TRUE	3_prime_UTR_variant	-	c.*469A>G	protein_coding	Mrpl43	mitochondrial ribosomal protein L43	-	B1_Mus1	18.5	23	13.3	No	0.0848028	0.177529
Miat:chr5:112216749	0.00528669	0.216456	0.00585843	0.0184766	FALSE	non_coding_transcript_exon_variant	-	n.5642A>G	lincRNA	Miat	myocardial infarction associated transcript (non-protein coding)	-	-	3.1	4.4	1.4	No	0.18628	0.312963
Padi2:chr4:140951612	0.00565914	0.216456	0.0290719	0.0483222	TRUE	3_prime_UTR_variant	-	c.*1688A>G	protein_coding	Padi2	peptidyl arginine deiminase, type II	-	B2_Mm2	7.5	16.8	5.9	No	3.20517e-12	1.08084e-09
Flna:chrX:74226869	0.00566528	0.216456	0.00271974	0.0139309	TRUE	missense_variant	p.S2331G	c.6991A>G	protein_coding	Flna	filamin, alpha	tolerated	-	6.8	15.5	10.3	No	0.00220376	0.0126385
Map3k7:chr4:32022582	0.00574103	0.216456	1.65615e-05	0.000339512	TRUE	3_prime_UTR_variant	-	c.*2901A>G	protein_coding	Map3k7	mitogen-activated protein kinase kinase kinase 7	-	B3	2.4	9.8	2	Yes	0.0908011	0.186459
Glyr1:chr16:5018867	0.00585092	0.216456	0.0196979	0.0367097	FALSE	missense_variant	p.S478G	c.1432A>G	protein_coding	Glyr1	glyoxylate reductase 1 homolog (Arabidopsis)	tolerated	-	4.7	4.5	1.8	No	6.4525e-05	0.000927226
Meg3:chr12:109546744	0.00630549	0.216456	8.52063e-05	0.00109493	TRUE	intron_variant,non_coding_transcript_variant	-	n.1145+202A>G	lincRNA	Meg3	maternally expressed 3	-	-	7.9	11.5	7.6	Yes	0.45907	0.590487
Ttbk2:chr2:120736976	0.00641222	0.216456	0.0104935	0.0274616	TRUE	3_prime_UTR_variant	-	c.*2756A>G	protein_coding	Ttbk2	tau tubulin kinase 2	-	B1_Mus2	10.9	11.1	23.9	Yes	0.0373875	0.0986261
Snhg11:chr2:158383976	0.0065848	0.216456	0.0146591	0.0330511	TRUE	3_prime_UTR_variant	-	c.*3061A>G	protein_coding	Snhg11	small nucleolar RNA host gene 11	-	ID_B1	0.5	1.5	0.5	No	0.017622	0.0571205
Ivd:chr2:118869896	0.00702009	0.221667	0.00960491	0.0259799	TRUE	intron_variant	-	c.289+114A>G	protein_coding	Ivd	isovaleryl coenzyme A dehydrogenase	-	B1F	14.5	28.1	17	No	5.36721e-05	0.000814053
Mfn1:chr3:32561471	0.0071778	0.221667	0.00305196	0.0139309	TRUE	missense_variant	p.I328V	c.982A>G	protein_coding	Mfn1	mitofusin 1	deleterious	-	11.8	12.5	21.4	No	0.0540526	0.128528
Crtc1:chr8:70400641	0.00794609	0.238383	0.0134313	0.0317703	FALSE	missense_variant	p.K201R	c.602A>G	protein_coding	Crtc1	CREB regulated transcription coactivator 1	deleterious	-	5.6	6.2	10.1	No	0.151908	0.270892
2610002M06Rik:chrX:107787094	0.00896914	0.258745	0.000639913	0.00605457	TRUE	3_prime_UTR_variant	-	c.*715A>G	protein_coding	2610002M06Rik	RIKEN cDNA 2610002M06 gene	-	B3	7.7	19.7	7.4	Yes	0.0478379	0.117783
Rpl7l1:chr17:46774930	0.00985776	0.26333	0.0111949	0.0286869	TRUE	3_prime_UTR_variant	-	c.*818A>G	protein_coding	Rpl7l1	ribosomal protein L7-like 1	-	B1_Mus1	25.4	41.8	24.5	Yes	0.498582	0.624406
Meg3:chr12:109547961	0.0100091	0.26333	0.0182856	0.0351426	TRUE	intron_variant,non_coding_transcript_variant	-	n.1145+1419A>G	lincRNA	Meg3	maternally expressed 3	-	-	24	33.2	25	No	0.45907	0.590487
Lmbrd2:chr15:9200901	0.0104354	0.26333	0.0167959	0.0338672	FALSE	3_prime_UTR_variant	-	c.*4185A>G	protein_coding	Lmbrd2	LMBR1 domain containing 2	-	MT2B,B1_Mus1	0.6	5.8	2	Yes	0.0170197	0.0557579
Phka2:chrX:160577990	0.0105332	0.26333	0.00559469	0.0184766	TRUE	missense_variant	p.S907G	c.2719A>G	protein_coding	Phka2	phosphorylase kinase alpha 2	tolerated	-	12.4	20.8	11.8	Yes	1.09844e-09	1.31507e-07
Grb14:chr2:64917068	0.0110772	0.269318	0.0150784	0.0330511	FALSE	missense_variant	p.S419G	c.1255A>G	protein_coding	Grb14	growth factor receptor bound protein 14	tolerated	-	3.2	5.3	1.1	No	0.296805	0.434376
Calcoco1:chr15:102709258	0.0112857	0.269318	0.0157246	0.0330511	FALSE	missense_variant	p.T537A	c.1609A>G	protein_coding	Calcoco1	calcium binding and coiled coil domain 1	deleterious	-	1.1	0.9	3.5	No	0.0126777	0.0450092
Snhg11:chr2:158383951	0.011594	0.270528	0.00833379	0.0232967	TRUE	3_prime_UTR_variant	-	c.*3036A>G	protein_coding	Snhg11	small nucleolar RNA host gene 11	-	ID_B1	2.3	3.7	1.6	No	0.017622	0.0571205
Kif3c:chr12:3404616	0.0120067	0.274065	0.00508102	0.0183813	TRUE	3_prime_UTR_variant	-	c.*1731A>G	protein_coding	Kif3c	kinesin family member 3C	-	B3A	5.4	10.4	5.9	No	0.582868	0.694043
Zscan26:chr13:21443023	0.0125385	0.280115	0.00143402	0.0105982	TRUE	3_prime_UTR_variant	-	c.*1908A>G	protein_coding	Zscan26	zinc finger and SCAN domain containing 26	-	B1_Mus2	22	6.8	15.6	No	0.850602	0.894456
Ski:chr4:155155100	0.0163309	0.344141	0.00248177	0.0139309	FALSE	3_prime_UTR_variant	-	c.*2241A>G	protein_coding	Ski	ski sarcoma viral oncogene homolog (avian)	-	-	1.6	4.5	1.1	No	0.0675377	0.15111
Gria2:chr3:80706543	0.0169973	0.344141	0.0307143	0.0484484	TRUE	intron_variant	-	c.1844+345A>G	protein_coding	Gria2	glutamate receptor, ionotropic, AMPA2 (alpha 2)	-	-	18.4	24.1	12.6	Yes	0.0203165	0.0631143
Lsamp:chr16:42175222	0.0177036	0.350117	0.00304398	0.0139309	FALSE	3_prime_UTR_variant	-	c.*980A>G	protein_coding	Lsamp	limbic system-associated membrane protein	-	-	3.9	1.3	1.4	No	0.0498273	0.121269
Supt16:chr14:52161202	0.018006	0.350117	0.00545725	0.0184766	TRUE	3_prime_UTR_variant	-	c.*475A>G	protein_coding	Supt16	suppressor of Ty 16	-	B1F2	3.2	8.3	2.8	Yes	0.0368041	0.0975831
Sphkap:chr1:83255860	0.0211273	0.390338	0.00679685	0.0203906	FALSE	3_prime_UTR_variant	-	c.*1267A>G	protein_coding	Sphkap	SPHK1 interactor, AKAP domain containing	-	-	0	3.6	2.9	No	0.0386906	0.101147
Dhx8:chr11:101767048	0.022662	0.390338	0.0273363	0.0460598	TRUE	3_prime_UTR_variant	-	c.*189A>G	protein_coding	Dhx8	DEAH (Asp-Glu-Ala-His) box polypeptide 8	-	B1_Mus1	2.5	6.5	2.4	Yes	0.910789	0.937812
Gm28035:chr2:30270888	0.0231007	0.390338	0.00197604	0.0135029	TRUE	intron_variant	-	c.*545+1037A>G	nonsense_mediated_decay	Gm28035	predicted gene, 28035	-	B1_Mur4	22.5	7.9	19.7	Yes	NA	NA
Wipi2:chr5:142669236	0.0231508	0.390338	2.57781e-05	0.000452958	TRUE	3_prime_UTR_variant	-	c.*2264A>G	protein_coding	Wipi2	WD repeat domain, phosphoinositide interacting 2	-	B1F1	24.4	33.4	21.9	Yes	0.735331	0.811406
Ivd:chr2:118869919	0.0246235	0.390338	0.0125201	0.0301955	TRUE	intron_variant	-	c.289+137A>G	protein_coding	Ivd	isovaleryl coenzyme A dehydrogenase	-	B1F	13.9	18.7	25.5	No	5.36721e-05	0.000814053
Arnt2:chr7:84284030	0.0246273	0.390338	0.0148168	0.0330511	FALSE	missense_variant	p.D351G	c.1052A>G	protein_coding	Arnt2	aryl hydrocarbon receptor nuclear translocator 2	deleterious	-	3.5	2	1.1	No	0.2296	0.36208
Cic:chr7:25292476	0.0247573	0.390338	0.00428925	0.0164868	FALSE	missense_variant	p.E2270G	c.6809A>G	protein_coding	Cic	capicua transcriptional repressor	deleterious	-	3.9	6.5	9	No	0.196676	0.325137
Pafah1b2:chr9:45967489	0.024954	0.390338	0.0215962	0.0384975	TRUE	3_prime_UTR_variant	-	c.*1199A>G	protein_coding	Pafah1b2	platelet-activating factor acetylhydrolase, isoform 1b, subunit 2	-	B1_Mm	1.9	6.9	2.3	Yes	0.269958	0.40592
Rab7:chr6:88000190	0.0259334	0.390338	0.00570632	0.0184766	FALSE	3_prime_UTR_variant	-	c.*245A>G	protein_coding	Rab7	RAB7, member RAS oncogene family	-	-	2.7	5	2.3	No	0.227019	0.35913
Snhg11:chr2:158383545	0.0260226	0.390338	0.0318359	0.0484484	TRUE	3_prime_UTR_variant	-	c.*2630A>G	protein_coding	Snhg11	small nucleolar RNA host gene 11	-	B2_Mm2	6.2	4.9	10	Yes	0.017622	0.0571205
Tcf4:chr18:69686974	0.0280258	0.394376	0.0057605	0.0184766	FALSE	3_prime_UTR_variant	-	c.*3902A>G	protein_coding	Tcf4	transcription factor 4	-	-	1.7	4.1	1.3	No	1.99414e-05	0.000392866
Pnck:chrX:73658122	0.0285453	0.394376	0.00971606	0.0259799	FALSE	missense_variant	p.E104G	c.311A>G	protein_coding	Pnck	pregnancy upregulated non-ubiquitously expressed CaM kinase	deleterious	-	0.5	1.4	2.7	No	0.000617008	0.00500157
Tex2:chr11:106568321	0.0289595	0.394903	0.0148457	0.0330511	FALSE	synonymous_variant	p.A94=	c.282A>G	protein_coding	Tex2	testis expressed gene 2	-	-	0.9	2.5	4.5	No	0.000339817	0.00321483
Luc7l:chr17:26283762	0.0294224	0.395183	0.00318022	0.0139703	TRUE	3_prime_UTR_variant	-	c.*1996A>G	protein_coding	Luc7l	Luc7-like	-	B1_Mus1	0.5	4.4	1.9	Yes	0.17692	0.301315
Srpk2:chr5:23518655	0.0305189	0.400014	0.023697	0.0410526	FALSE	synonymous_variant	p.R519=	c.1557A>G	protein_coding	Srpk2	serine/arginine-rich protein specific kinase 2	-	-	2.5	1.2	3.8	No	0.0670342	0.150283
Shank1:chr7:44351833	0.0308582	0.400014	0.0272835	0.0460598	FALSE	missense_variant	p.E992G	c.2975A>G	protein_coding	Shank1	SH3 and multiple ankyrin repeat domains 1	tolerated	-	1.4	2.5	5.2	No	5.74258e-05	0.000853081
Ptprn:chr1:75252513	0.0338886	0.423699	8.51711e-06	0.000261901	TRUE	missense_variant	p.I783M	c.2349A>G	protein_coding	ss	protein tyrosine phosphatase, receptor type, N	deleterious	-	0.5	1.9	0.3	Yes	0.0557546	0.131447
Klhl22:chr16:17791359	0.033896	0.423699	0.0117556	0.0295091	TRUE	intron_variant	-	c.1540-1067A>G	protein_coding	Klhl22	kelch-like 22	-	B1_Mur1	16.8	32.3	39.3	No	0.0659793	0.148461
Npdc1:chr2:25407880	0.0366242	0.43189	1.15104e-05	0.000283155	FALSE	missense_variant	p.E147G	c.440A>G	protein_coding	Npdc1	neural proliferation, differentiation and control 1	tolerated	-	3.1	7.7	5	No	0.00027652	0.00276288
Zfp445:chr9:122855842	0.0368177	0.43189	0.0162851	0.0333845	TRUE	intron_variant	-	c.775+857A>G	protein_coding	Zfp445	zinc finger protein 445	-	B3	3.3	0.9	5.5	No	0.119431	0.227201
Dnajc7:chr11:100597966	0.0383998	0.43189	0.00383257	0.0154477	TRUE	intron_variant	-	c.405+649A>G	protein_coding	Dnajc7	DnaJ heat shock protein family (Hsp40) member C7	-	ID_B1	13.9	20.6	9.5	Yes	0.0015598	0.00979194
Haus2:chr2:120621168	0.0419551	0.43189	0.00305801	0.0139309	TRUE	3_prime_UTR_variant	-	c.*1987A>G	protein_coding	Haus2	HAUS augmin-like complex, subunit 2	-	B1_Mm	10.5	21.6	11.6	Yes	0.00337335	0.0172673
Rab6b:chr9:103181376	0.0486939	0.449371	0.030672	0.0484484	FALSE	3_prime_UTR_variant	-	c.*130A>G	protein_coding	Rab6b	RAB6B, member RAS oncogene family	-	-	4.7	5.7	10.1	No	0.400133	0.535939
Celf1:chr2:91015870	0.0492773	0.449371	0.00772431	0.0220951	TRUE	3_prime_UTR_variant	-	c.*2505A>G	protein_coding	Celf1	CUGBP, Elav-like family member 1	-	-	1	2.6	0.7	Yes	0.191191	0.318542
Zbtb4:chr11:69777687	0.0554596	0.477317	0.0315442	0.0484484	FALSE	missense_variant	p.E412G	c.1235A>G	protein_coding	Zbtb4	zinc finger and BTB domain containing 4	deleterious	-	5.2	4	1.1	No	0.560634	0.675277
Timm29:chr9:21594388	0.0724929	0.502942	0.0180278	0.0351426	FALSE	3_prime_UTR_variant	-	c.*550A>G	protein_coding	Timm29	translocase of inner mitochondrial membrane 29	-	-	3.5	0.8	2.9	No	0.0237294	0.0707824
Cpne7:chr8:123133310	0.166492	0.630109	0.0310217	0.0484484	FALSE	intron_variant	-	c.1300-299A>G	protein_coding	Cpne7	copine VII	-	B1_Mus2	11.5	14.4	7.5	No	0.000432872	0.00383968
Note: Those with a P<0.05 and FDR<0.1 are considered differentially expression genes

## Sheet: Supplementary Table 2
Supplementary Table 2. Missense sites showed differential RNA editing in the mouse hippocampus during CLP-induced sepsis
site_id	p.fisher	p.fisher.adj	p.GLM	p.GLM.adj	known_site	Consequence	AAchange	NTchange	BIOTYPE	SYMBOL	description	Existing_variation	SIFT	Control	D1	D4	Mean_rate	Mean_PRErate	Max_rate	Prevalence	ensembl_gene_id	p.Gene.GLM	p.Gene.GLM.adj	r.pearson	p.pearson	p.pearson.adj	r.spearman	p.spearman	p.spearman.adj	Gene.Control	Gene.D1	Gene.D4	Gene.D1_VS_Control	Gene.D4_VS_Control	Gene.D4_VS_D1	id2	Repeat	Control	D1	D4	D1_VS_Control	D4_VS_Control	D4_VS_D1	GSM3688458	GSM3688459	GSM3688460	GSM3688461	GSM3688466	GSM3688467
Grik2:chr10:49244334	0.00344429	0.0146086	0.00516369	0.216456	TRUE	missense_variant	p.M620V	c.1858A>G	protein_coding	Grik2	glutamate receptor, ionotropic, kainate 2 (beta 2)	-	deleterious	3.8	8.3	2	4.76277	9.32708	21.43	0.510638	ENSMUSG00000056073	0.089218	0.184293	0.100887	0.499837	1	0.168622	0.257204	1	10.8711	9.82233	9.50536	1.04874	1.3657	0.316963	chr10_49244334_T_C	-	3.8	8.3	2	-4.5	1.8	6.3	9.52	0	0	5.26	3.85	0
Flna:chrX:74226869	0.00271974	0.0139309	0.00566528	0.216456	TRUE	missense_variant	p.S2331G	c.6991A>G	protein_coding	Flna	filamin, alpha	-	tolerated	6.8	15.5	10.3	10.8843	12.789	31.25	0.851064	ENSMUSG00000031328	0.00220376	0.0126385	0.413627	0.00385262	0.47002	0.299158	0.0410783	1	35.7653	46.1788	41.3944	-10.4135	-5.62912	4.78443	chrX_74226869_T_C	-	6.8	15.5	10.3	-8.7	-3.5	5.2	5.56	0	9.09	0	18.75	5.26
Glyr1:chr16:5018867	0.0196979	0.0367097	0.00585092	0.216456	FALSE	missense_variant	p.S478G	c.1432A>G	protein_coding	Glyr1	glyoxylate reductase 1 homolog (Arabidopsis)	-	tolerated	4.7	4.5	1.8	3.71362	4.7173	12.12	0.787234	ENSMUSG00000022536	6.4525e-05	0.000927226	-0.0327214	0.827161	1	-0.0372484	0.803692	1	67.2016	80.6673	70.8573	-13.4657	-3.6557	9.80998	chr16_5018867_T_C	-	4.7	4.5	1.8	0.2	2.9	2.7	5.26	5.41	8.11	4.76	0	6.25
Mfn1:chr3:32561471	0.00305196	0.0139309	0.0071778	0.221667	TRUE	missense_variant	p.I328V	c.982A>G	protein_coding	Mfn1	mitofusin 1	-	deleterious	11.8	12.5	21.4	15.1155	16.5216	36.84	0.914894	ENSMUSG00000027668	0.0540526	0.128528	0.071917	0.630954	1	0.142245	0.340191	1	25.3681	28.3225	27.1662	-2.95447	-1.79817	1.1563	chr3_32561471_A_G	-	11.8	12.5	21.4	-0.8	-9.6	-8.9	21.05	5	12.5	0	5.56	17.39
Crtc1:chr8:70400641	0.0134313	0.0317703	0.00794609	0.238383	FALSE	missense_variant	p.K201R	c.602A>G	protein_coding	Crtc1	CREB regulated transcription coactivator 1	-	deleterious	5.6	6.2	10.1	7.22468	7.89674	20	0.914894	ENSMUSG00000003575	0.151908	0.270892	0.111206	0.456771	1	0.136913	0.358782	1	73.085	71.3683	80.5064	1.71671	-7.42134	-9.13805	chr8_70400641_T_C	-	5.6	6.2	10.1	-0.6	-4.5	-3.9	0	2.44	3.12	5.88	10.71	10.53
Phka2:chrX:160577990	0.00559469	0.0184766	0.0105332	0.26333	TRUE	missense_variant	p.S907G	c.2719A>G	protein_coding	Phka2	phosphorylase kinase alpha 2	-	tolerated	12.4	20.8	11.8	15.05	16.0761	53.85	0.93617	ENSMUSG00000031295	1.09844e-09	1.31507e-07	0.441393	0.00189799	0.235351	0.173397	0.243777	1	14.7698	22.2378	15.2872	-7.46807	-0.517482	6.95059	chrX_160577990_A_G	-	12.4	20.8	11.8	-8.4	0.6	8.9	11.11	28.57	4.55	14.29	0	4.17
Grb14:chr2:64917068	0.0150784	0.0330511	0.0110772	0.269318	FALSE	missense_variant	p.S419G	c.1255A>G	protein_coding	Grb14	growth factor receptor bound protein 14	-	tolerated	3.2	5.3	1.1	3.24851	7.27048	15.79	0.446809	ENSMUSG00000026888	0.296805	0.434376	0.166458	0.263451	1	0.0817962	0.584665	1	10.2668	9.52658	9.54169	0.740226	0.725109	-0.0151175	chr2_64917068_T_C	-	3.2	5.3	1.1	-2.1	2.1	4.2	0	7.69	5	0	0	0
Calcoco1:chr15:102709258	0.0157246	0.0330511	0.0112857	0.269318	FALSE	missense_variant	p.T537A	c.1609A>G	protein_coding	Calcoco1	calcium binding and coiled coil domain 1	-	deleterious	1.1	0.9	3.5	1.77	4.89353	10.53	0.361702	ENSMUSG00000023055	0.0126777	0.0450092	-0.174564	0.240571	1	-0.246299	0.0951389	1	45.9871	53.6507	52.4235	-7.66355	-6.43635	1.2272	chr15_102709258_T_C	-	1.1	0.9	3.5	0.2	-2.4	-2.6	0	0	0	0	0	3.03
Zbtb4:chr11:69777687	0.0315442	0.0484484	0.0554596	0.477317	FALSE	missense_variant	p.E412G	c.1235A>G	protein_coding	Zbtb4	zinc finger and BTB domain containing 4	-	deleterious	5.2	4	1.1	3.48936	6.56	27.27	0.531915	ENSMUSG00000018750	0.560634	0.675277	-0.0972011	0.515708	1	-0.0250871	0.867068	1	50.5483	48.3217	50.0904	2.2266	0.457907	-1.76869	chr11_69777687_A_G	-	5.2	4	1.1	1.2	4.1	2.9	4.17	5.56	6.67	0	27.27	6.25
Arnt2:chr7:84284030	0.0148168	0.0330511	0.0246273	0.390338	FALSE	missense_variant	p.D351G	c.1052A>G	protein_coding	Arnt2	aryl hydrocarbon receptor nuclear translocator 2	-	deleterious	3.5	2	1.1	2.21085	4.32958	8.57	0.510638	ENSMUSG00000015709	0.2296	0.36208	-0.0845162	0.572194	1	-0.111139	0.457043	1	111.083	107.723	104.166	3.35927	6.91681	3.55754	chr7_84284030_T_C	-	3.5	2	1.1	1.4	2.4	0.9	5.56	0	5.41	2.78	0	5.88
Cic:chr7:25292476	0.00428925	0.0164868	0.0247573	0.390338	FALSE	missense_variant	p.E2270G	c.6809A>G	protein_coding	Cic	capicua transcriptional repressor	-	deleterious	3.9	6.5	9	6.38255	8.10757	18.75	0.787234	ENSMUSG00000005442	0.196676	0.325137	0.413576	0.0038575	0.47002	0.412488	0.00396127	0.491198	56.345	55.3604	61.4908	0.984598	-5.14577	-6.13037	chr7_25292476_A_G	-	3.9	6.5	9	-2.6	-5.1	-2.5	0	0	0	2.7	2.86	2.63
Pnck:chrX:73658122	0.00971606	0.0259799	0.0285453	0.394376	FALSE	missense_variant	p.E104G	c.311A>G	protein_coding	Pnck	pregnancy upregulated non-ubiquitously expressed CaM kinase	-	deleterious	0.5	1.4	2.7	1.50277	3.92389	10.64	0.382979	ENSMUSG00000002012	0.000617008	0.00500157	0.116079	0.437158	1	0.185879	0.210956	1	111.995	121.104	133.876	-9.10946	-21.882	-12.7725	chrX_73658122_T_C	-	0.5	1.4	2.7	-1	-2.2	-1.2	0	0	2.13	0	3.33	0
Shank1:chr7:44351833	0.0272835	0.0460598	0.0308582	0.400014	FALSE	missense_variant	p.E992G	c.2975A>G	protein_coding	Shank1	SH3 and multiple ankyrin repeat domains 1	-	tolerated	1.4	2.5	5.2	2.99553	7.82167	15	0.382979	ENSMUSG00000038738	5.74258e-05	0.000853081	0.0794762	0.595398	1	0.0659211	0.659762	1	177.699	141.391	212.238	36.308	-34.5389	-70.8468	chr7_44351833_A_G	-	1.4	2.5	5.2	-1.1	-3.8	-2.7	0	0	0	0	0	0
Npdc1:chr2:25407880	1.15104e-05	0.000283155	0.0366242	0.43189	FALSE	missense_variant	p.E147G	c.440A>G	protein_coding	Npdc1	neural proliferation, differentiation and control 1	-	tolerated	3.1	7.7	5	5.29149	8.29	20	0.638298	ENSMUSG00000015094	0.00027652	0.00276288	0.114364	0.444009	1	0.095957	0.521122	1	178.761	183.53	211.467	-4.7696	-32.7068	-27.9372	chr2_25407880_A_G	-	3.1	7.7	5	-4.7	-1.9	2.7	4.62	0	10.91	0	3.7	0
Ptprn:chr1:75252513	8.51711e-06	0.000261901	0.0338886	0.423699	TRUE	missense_variant	p.I783M	c.2349A>G	protein_coding	Ptprn	protein tyrosine phosphatase, receptor type, N	-	deleterious	0.5	1.9	0.3	0.91383	2.1475	12.64	0.425532	ENSMUSG00000026204	0.0557546	0.131447	0.104617	0.484033	1	0.129724	0.384806	1	330.553	339.359	374.364	-8.80626	-43.811	-35.0048	chr1_75252513_T_C	-	0.5	1.9	0.3	-1.4	0.2	1.6	1.12	1.41	0	0	0	0
[truncated: 109 more columns]

## Sheet: Supplementary Table 3
Supplementary Table 3. DRE sites showing significant Spearman correlation with the gene expression during CLP-induced sepsis.
site_id	r.pearson	p.pearson	r.spearman	p.spearman
Phka2:chrX:160577990	0.441393	0.00189799	0.173397	0.243777
Flna:chrX:74226869	0.413627	0.00385262	0.299158	0.0410783
Cic:chr7:25292476	0.413576	0.0038575	0.412488	0.00396127
Odf2:chr2:29925446	0.336457	0.0207563	0.239638	0.104723
Bmpr2:chr1:59874208	0.334175	0.0216909	0.403148	0.00495805
Snhg11:chr2:158383951	0.315262	0.0308883	0.276737	0.0596887
Nf2:chr11:4767141	0.306457	0.0361627	0.189738	0.201464
Zscan26:chr13:21443023	0.293342	0.0478664	0.295899	0.0458671
Dnm1:chr2:32330638	0.288161	0.0495042	0.187343	0.207318
Meg3:chr12:109546744	-0.249837	0.0903316	-0.288167	0.049499
Kif3c:chr12:3404616	-0.269155	0.0673296	-0.391607	0.00648715
Padi2:chr4:140951612	-0.318691	0.0349943	-0.180263	0.241627

## Sheet: Supplementary Table 4
Supplementary Table 4. Monarch phenotypic enrichment of differential edited genes during CLP-induced sepsis
term ID	term description	observed gene count	background gene count	strength	false discovery rate	matching proteins in your network (IDs)	matching proteins in your network (labels)
MP:0001469	Abnormal contextual conditioning behavior	7	217	1.07	0.0208	10090.ENSMUSP00000032185,10090.ENSMUSP00000042159,10090.ENSMUSP00000074787,10090.ENSMUSP00000099952,10090.ENSMUSP00000101127,10090.ENSMUSP00000110636,10090.ENSMUSP00000126659	Slc6a6,Cpne7,Gria2,Camk2a,Grik2,Tcf4,Cic
MP:0002061	Abnormal aggression-related behavior	5	115	1.2	0.0208	10090.ENSMUSP00000074787,10090.ENSMUSP00000075916,10090.ENSMUSP00000077913,10090.ENSMUSP00000099952,10090.ENSMUSP00000126659	Gria2,Crtc1,Lsamp,Camk2a,Cic
MP:0002062	Abnormal associative learning	8	400	0.87	0.0208	10090.ENSMUSP00000032185,10090.ENSMUSP00000042159,10090.ENSMUSP00000074787,10090.ENSMUSP00000075916,10090.ENSMUSP00000099952,10090.ENSMUSP00000101127,10090.ENSMUSP00000110636,10090.ENSMUSP00000126659	Slc6a6,Cpne7,Gria2,Crtc1,Camk2a,Grik2,Tcf4,Cic
MP:0002065	Abnormal fear/anxiety-related behavior	11	789	0.71	0.0208	10090.ENSMUSP00000032185,10090.ENSMUSP00000035155,10090.ENSMUSP00000074787,10090.ENSMUSP00000075916,10090.ENSMUSP00000077913,10090.ENSMUSP00000085960,10090.ENSMUSP00000099952,10090.ENSMUSP00000101127,10090.ENSMUSP00000103571,10090.ENSMUSP00000110636,10090.ENSMUSP00000126659	Slc6a6,Rab6b,Gria2,Crtc1,Lsamp,Elfn2,Camk2a,Grik2,Shank1,Tcf4,Cic
MP:0002557	Abnormal social/conspecific interaction behavior	8	372	0.9	0.0208	10090.ENSMUSP00000074787,10090.ENSMUSP00000075916,10090.ENSMUSP00000077913,10090.ENSMUSP00000085960,10090.ENSMUSP00000099952,10090.ENSMUSP00000103571,10090.ENSMUSP00000110636,10090.ENSMUSP00000126659	Gria2,Crtc1,Lsamp,Elfn2,Camk2a,Shank1,Tcf4,Cic
MP:0009454	Impaired contextual conditioning behavior	5	113	1.21	0.0208	10090.ENSMUSP00000032185,10090.ENSMUSP00000074787,10090.ENSMUSP00000099952,10090.ENSMUSP00000110636,10090.ENSMUSP00000126659	Slc6a6,Gria2,Camk2a,Tcf4,Cic
MP:0012317	Impaired conditioning behavior	6	183	1.08	0.0208	10090.ENSMUSP00000032185,10090.ENSMUSP00000074787,10090.ENSMUSP00000075916,10090.ENSMUSP00000099952,10090.ENSMUSP00000110636,10090.ENSMUSP00000126659	Slc6a6,Gria2,Crtc1,Camk2a,Tcf4,Cic
MP:0021115	Abnormal aggression towards conspecific	5	74	1.39	0.0208	10090.ENSMUSP00000074787,10090.ENSMUSP00000075916,10090.ENSMUSP00000077913,10090.ENSMUSP00000099952,10090.ENSMUSP00000126659	Gria2,Crtc1,Lsamp,Camk2a,Cic
MP:0001360	Abnormal social investigation	5	142	1.11	0.0409	10090.ENSMUSP00000075916,10090.ENSMUSP00000085960,10090.ENSMUSP00000099952,10090.ENSMUSP00000110636,10090.ENSMUSP00000126659	Crtc1,Elfn2,Camk2a,Tcf4,Cic
MP:0001361	Social withdrawal	3	23	1.68	0.0409	10090.ENSMUSP00000075916,10090.ENSMUSP00000085960,10090.ENSMUSP00000110636	Crtc1,Elfn2,Tcf4
MP:0001392	Abnormal locomotor behavior	14	1532	0.53	0.0409	10090.ENSMUSP00000007012,10090.ENSMUSP00000014339,10090.ENSMUSP00000020999,10090.ENSMUSP00000023818,10090.ENSMUSP00000035155,10090.ENSMUSP00000040307,10090.ENSMUSP00000055738,10090.ENSMUSP00000074787,10090.ENSMUSP00000077913,10090.ENSMUSP00000085960,10090.ENSMUSP00000088618,10090.ENSMUSP00000099952,10090.ENSMUSP00000103571,10090.ENSMUSP00000105536	Sod2,Dnajc7,Kif3c,Calcoco1,Rab6b,Map3k7,Zfp445,Gria2,Lsamp,Elfn2,Dnm1,Camk2a,Shank1,Nf2
MP:0001362	Abnormal anxiety-related response	9	657	0.7	0.0448	10090.ENSMUSP00000035155,10090.ENSMUSP00000074787,10090.ENSMUSP00000075916,10090.ENSMUSP00000077913,10090.ENSMUSP00000085960,10090.ENSMUSP00000099952,10090.ENSMUSP00000103571,10090.ENSMUSP00000110636,10090.ENSMUSP00000126659	Rab6b,Gria2,Crtc1,Lsamp,Elfn2,Camk2a,Shank1,Tcf4,Cic
